# Supplementary material for: Early and strong antibody responses to SARS-CoV-2 predict disease severity in COVID-19 patients
Source: J Transl Med. 2022 Apr 15;20:176. doi: 10.1186/s12967-022-03382-y (PMC9012069; doi:10.1186/s12967-022-03382-y)
Supplement: Supplementary file 1 — Additional file 1: Table S1. Predicted SARS-CoV-2 epitopes expressed in-house. Table S2. Commercial SARS-CoV-2 proteins and human control proteins. [file 12967_2022_3382_MOESM1_ESM.xlsx]

## Sheet: Sheet1
Supplementary Table S1. Predicted SARS-CoV-2 epitopes expressed in-house						Supplementary Table S2. Commercial SARS-CoV-2 proteins and human control proteins
Expressed epitope desigantion	Length in AA	Parent protein	AA position			Commercial protein	Designation	Product code, manufacturer	expression system	Accession nr.	AA position	AA substitutions
M1	22	Membrane	M1-L22			Membrane protein	M	230-01124, RayBiotech	E.coli	YP_009724393	R101-Q222	-
N1	216	Nucleocapsid	M1-D216			Nucleoprotein	N FL	NUN-C5227, ARCObiosystem	HEK293	QHO62115.1	M1-A419	-
N2	199	Nucleocapsid	L221-A419			Spike protein active trimer	S FL3	SPN-C52H9, ARCObiosystem	HEK293	QHD43416.1	V16-P1213	R683A, R685A, K986P, V987P
NSP1	338	nsp3	M102-I439			Spike protein	S FL	SPN-C52H4, ARCObiosystem	HEK293	QHD43416.1	V16-P1213	R683A, R685A
NSP2	139	nsp3	G513-L651			Spike S1 subunit	S1 sub	S1N-C52H3, ARCObiosystem	HEK293	QHD43416.1	V16-R685	-
NSP3	43	nsp3	V929-C971			Spike S2 subunit	S2 sub	S2N-C52H5	HEK293	QHD43416.1	S686-P1213	-
NSP4	136	nsp3	P1171-T1306			Spike RBD	S RBD	SPD-C52H3, ARCObiosystem	HEK293	QHD43416.1	R319-K537	-
NSP5	23	nsp3	F1703-F1725			Human serum Albumin	-	P1493-200, BioVision	HEK293	-	D25-L609	-
ORF3b	57	ORF3b	M1-P57			Human serum IgM	-	I8260-1MG, Sigma-Aldrich	Human	-	-	-
ORF8	121	ORF8	M1-I121			Human serum IgA	-	I4036-1MG, Sigma-Aldrich	Human	-	-	-
ORF8_1	47	ORF8	T26-Q72			Human serum IgG	-	I2511-10MG	Human	-	-	-
ORF8_2	24	ORF8	L98-I121
S1	59	Spike	M1-F59
S2	66	Spike	P139-Y204
S3	66	Spike	S205-L270
S4	41	Spike	A329-L369
S5	75	Spike	I434-Y508
S6	30	Spike	V510-V539
S7	32	Spike	V551-L582
S8	31	Spike	V620-L650
S9	59	Spike	I651-N709
S10	72	Spike	V781-A852
S11	91	Spike	V1128-L1218
